# Supplementary material for: Global analysis of common bean multidrug and toxic compound extrusion transporters (PvMATEs): PvMATE8 and pinto bean seed coat darkening
Source: Front Plant Sci. 2022 Nov 10;13:1046597. doi: 10.3389/fpls.2022.1046597 (PMC9686396; doi:10.3389/fpls.2022.1046597)
Supplement: Supplementary file 7 [file DataSheet_1.zip]

Archive with 7 entries (7 files):
- Table s1.xlsx
- Table s2.xlsx
- Table s3.xlsx
- Table s4.xlsx
- Table s5.xlsx
- Table s6.docx
- Table s7.docx
