# Supplementary material for: Global analysis of common bean multidrug and toxic compound extrusion transporters (PvMATEs): PvMATE8 and pinto bean seed coat darkening
Source: Front Plant Sci. 2022 Nov 10;13:1046597. doi: 10.3389/fpls.2022.1046597 (PMC9686396; doi:10.3389/fpls.2022.1046597)
Supplement: Supplementary file 7 [file DataSheet_1.zip › Table s1.xlsx]

## Sheet: Table S1
	List of functionally characterized MATEs in plant species
#	Name	Species	Accession	Peptide size	TMH*	Transport Function	Ref
1	AtADS1/AtADP1/AtABS3/ AtNIC4	Arabidopsis thaliana	Q9SZE2	532	12	Transport auxin and metal ion, salicylic acid inhibitor, negative regulator of hypocotyl elongation	(Li et al., 2014; Sun et al., 2011; Wang et al., 2015)
2	MtMATE55	Medicago truncatula	KT878752	560	11	Transport iron, auxin and abscisic acid	(Wang et al., 2017)
3	AtZF14/AtBCD1/ AtZRZ/ AtABS4	Arabidopsis thaliana	Q9SLV0	532	10	Transport auxin, iron and negative regulator of hypocotyl elongation	(Burko et al., 2011; Wang et al., 2015)
4	AtDTX50	Arabidopsis thaliana	Q9FJ87	505	12	Transport abscisic acid	(Zhang et al., 2014)
5	AtELS1	Arabidopsis thaliana	Q4PSF4	508	11	Transport auxin, iron and regulate leaf senescence	(Wang et al., 2016)
6	AtEDS5	Arabidopsis thaliana	Q945F0	543	10	Regulate salicylic acid accumulation	(Serrano et al., 2013)
7	AtFDR3	Arabidopsis thaliana	Q9SFB0	526	10	Transport iron (citrates) and zinc	(Pineau et al., 2012)
8	GmFDR3b	Glycin max	EU591741	540	9	Transport iron (citrates) and zinc	(Rogers et al., 2009)
9	HvAACT1	Hordeum vulgare	BAF75822	555	9	Aluminum (citrates)	(Zhou et al., 2013)
10	LaMATE	Lupinus albus	AY631874	531	9	Transport metal ions (P,N,Fe,AL)	(Uhde-Stone et al., 2005)
11	MtMATE66	Medicago truncatula	KT878753	509	9	Transport iron and aluminum(citrates), auxin ABA and JA	(Wang et al., 2017)
12	MtMATE69	Medicago truncatula	KT878753	540	9	Transport iron (citrates) and ABA	(Wang et al., 2017)
13	SbMATE1	Sorghum bicolor	EF611342	600	10	Transport aluminum	(Magalhaes et al., 2007)
14	AtMATE	Arabidopsis thaliana	Q9SYD6	515	9	Transport aluminum (citrates)	(Liu et al., 2009)
15	BoMATE	Brassica oleracea	KF031944	517	9	Transport aluminum	(Wu et al., 2014)
16	ZmMATE1	Zea mays	FJ015156.1	563	10	Transport aluminum	(Maron et al., 2013)
17	OsFRDL4	Oryza sativa	Os01g0919100	571	8	Transport aluminum	(Yokosho et al., 2011)
18	OsFRDL1	Oryza sativa	Os03g0216700	608	8	Transport iron	(Yokosho et al., 2009)
19	PtrMATE2	Populus trichocarpa	PNT19728	514	9	Transport aluminum (citrates)	(Li et al., 2017)
20	PtrMATE1	Populus trichocarpa	XM_002322668	511	10	Transport aluminum (citrates)	(Li et al., 2017)
21	ScFRDL1	Secale cereale	AB571881	554	11	Transport iron	(Yokosho et al., 2010)
22	ScFRDL2	Secale cereale	AB571882	497	9	Transport iron	(Yokosho et al., 2010)
23	OsFRDL2	Oryza sativa	Os10g0206800	537	9	Transport aluminum (citrates)	(Yokosho et al., 2016)
24	VuMATE1	Vigna umbellata	KM090855	565	8	Transport aluminum	(Yang et al., 2011)
25	LjMATE1	Lotus japonicas	AB649311	538	9	Transport iron (citrates)	(Takanashi et al., 2013)
26	EcMATE1	Eucalyptus camaldulensis	AB725912	582	9	Transport aluminum (citrates)	(Sawaki et al., 2013)
27	TaMATE1b	Triticum aestivum	KC152457	553	9	Transport iron and aluminum (citrates)	(Tovkach et al., 2013)
28	AtALF5	Arabidopsis thaliana	Q9LUH2	477	12	Efflux of Bacto agar, PVP, and pyrrolidinone	(Diener et al., 2001)
29	AtDTX1	Arabidopsis thaliana	Q9SIA3	476	12	Efflux of antibiotics, alkaloids and heavy metal, (Cd2+)	(Li et al., 2002)
30	NtJAT-1	Nicotiana tabacum	AM991692	470	10	Transport alkaloid	(Morita et al., 2009)
31	OsMATE2	Oryza sativa	Os05g48040	489	11	Arsenic tolerance, stress and pathogen response	(Tiwari et al., 2015)
32	AtTT12	Arabidopsis thaliana	Q9LYT3	507	12	Transport epicatechin 3’-O-glucoside (E3G) and cyaniding 3-O-Cy3G	(Debeaujon et al., 2001; Marinova et al., 2007)
33	BrTT12	Brassica rapa	EU818789	507	12	Transport epicatechin 3’-O-glucoside (E3G)	(Chai et al., 2009)
34	MtMATE1	Medicago truncatula	FJ858726	504	10	Transport epicatechin 3’-O-glucoside (E3G) and cyaniding 3-O-Cy3G	(Zhao and Dixon, 2009)
35	NtMATE1	Nicotiana tabacum	AB286961	500	12	Transport nicotine (alkaloid)	(Shoji et al., 2008)
36	NtMATE2	Nicotiana tabacum	AB286963	500	11	Transport nicotine (alkaloid)	(Shoji et al., 2008)
37	OsPEZ1	Oryza sativa	AK243209/Os03t0571900-01	520	12	Iron	(Ishimaru et al., 2011)
38	OsPEZ2	Oryza sativa	Os03g0572900	500	12	Iron	(Bashir et al., 2011)
39	FaTT12-1	Fragaria×ananassa	KY851294	506	9	Transport PA monomers	(Chen et al., 2018)
40	MdTT12-1	Malus domestica	GU064953	505	10	Transport PA monomers	(Frank et al., 2011)
41	MdTT12-2	Malus domestica	GU064955	514	10	Transport PA monomers	(Frank et al., 2011)
42	BnTT12	Brassica napus	EU818786	507	11	Transport PA monomers	(Chai et al., 2009)
43	GhTT12	Gossypium hirsutum	KF240564	500	10	Transport PA monomers	(Gao et al., 2016)
44	AtFFT	Arabidopsis thaliana	F4JTB3.1	488	12	Transport kaempferol 3,7-O-diglucoside and anthocyanin	(Thompson et al., 2010)
45	MtMATE2	Medicago truncatula	HM856605	501	12	Transport malonylated flavonoids glucoside, anthocyanin	(Zhao et al., 2011)
46	NtJAT-2	Nicotiana tabacum	AB922128	507	11	Transport phenolics and nicotine (alkaloid)	(Shitan et al., 2014)
47	SIMTP77	Solanum lycopersicum	AY348872	506	11	Transport anthocyanin	(Mathews et al., 2003)
48	VvAM1	Vitis vinifera	FJ264202	489	11	Transport acylated anthocyanin	(Gomez et al., 2009)
49	VvAM3	Vitis vinifera	FJ264203	493	12	Transport acylated anthocyanin	(Gomez et al., 2009)
50	AtDTX30	Arabidopsis thaliana	Q9LS19	498	11	Auxin homeostasis, citrate and Al transport	(Upadhyay et al., 2020)
51	OsMATE1	Oryza sativa	Os03g08900	500	12	Tranport of Glutathione-S transferase, kaempferol, arsenic tolerance, stress and pathogen response	(Tiwari et al., 2015)
		*TMHMM prediction from TMHMM 2.0 (may differ from published predictions)
		Color coded according to the phylogenetic tree (Figure 4)
