# Supplementary material for: Global analysis of common bean multidrug and toxic compound extrusion transporters (PvMATEs): PvMATE8 and pinto bean seed coat darkening
Source: Front Plant Sci. 2022 Nov 10;13:1046597. doi: 10.3389/fpls.2022.1046597 (PMC9686396; doi:10.3389/fpls.2022.1046597)
Supplement: Supplementary file 7 [file DataSheet_1.zip › Table s2.xlsx]

## Sheet: Table S2
	Detailed characteristics of candidate PvMATEs
#	Gene ID	Start Position	End Position	Petide size	Exon no	Intron no	MW (Da)	MW (kDa)	pI	Subcellular localization (score)	TMH
1	Phvul.003G212600	43888413	43890249	536	1	0	58432	58.432	8.21	plas: (0.77)	10
2	Phvul.003G244250	48034272	48036315	536	2	1	57662.6	57.6626	6.45	chlo: (0.64)	12
3	Phvul.010G068200	29874800	29881081	534	2	1	58215.6	58.2156	7.45	plas: (0.62)	8
4	Phvul.009G250100	37075686	37077785	514	2	1	55834.1	55.8341	8.71	cyto: (0.38), plas:(0.38)	11
5	Phvul.009G114900	17713030	17715176	548	2	1	59192.8	59.1928	8.32	plas: (0.71)	11
6	Phvul.004G175400	47810337	47812285	500	1	0	54032.4	54.0324	6.59	plas: (0.69)	11
7	Phvul.004G121900	41308830	41310546	571	1	0	62114.2	62.1142	8.15	nucl: (0.38)	11
8	Phvul.007G066580	6093120	6095253	549	1	0	59581.5	59.5815	7.05	plas: (0.57)	11
9	Phvul.008G185200	52214159	52216357	558	2	1	60400.2	60.4002	8.29	plas: (0.57)	12
10	Phvul.002G151500	30481897	30483424	508	1	0	55519.1	55.5191	8.76	plas: (0.57)	10
11	Phvul.003G106500	26540555	26542910	512	2	1	56215.7	56.2157	8.89	plas: (0.46)	8
12	Phvul.002G154600	30896499	30898621	533	1	0	58370.8	58.3708	8.14	plas: (0.54)	11
13	Phvul.008G083800	8181648	8187790	509	2	1	56163.2	56.1632	8.26	plas: (0.53)	8
14	Phvul.002G308300	47599899	47601375	491	1	0	53137.9	53.1379	7.12	plas: (0.57)	10
15	Phvul.004G085700	28659568	28663685	506	3	2	54682.2	54.6822	8.05	cyto: (0.69)	11
16	Phvul.L008943	584651	589456	514	14	13	54808.4	54.8084	6.4	plas: (0.62)	9
17	Phvul.011G211800	53138801	53146692	505	12	11	54847.4	54.8474	9.23	plas: (0.43)	8
18	Phvul.011G040300	3654849	3661891	544	14	13	59179.7	59.1797	9.33	chlo: (0.62)	8
19	Phvul.011G060000	5384809	5389051	516	13	12	55115.2	55.1151	8.55	plas: (0.69)	9
20	Phvul.011G040200	3645220	3648858	399	10	9	43203.7	43.2037	8.8	chlo: (0.77)	6
21	Phvul.007G254800	37645990	37651431	532	13	12	57202.1	57.2021	6.2	plas: (0.38)	9
22	Phvul.011G211900	53150624	53161060	540	12	11	58813.6	58.8136	9.34	plas: (0.54)	9
23	Phvul.008G291400	62887872	62895120	561	14	13	60551.8	60.5518	9.25	chlo: (0.62)	10
24	Phvul.005G021900	1953222	1961986	556	12	11	59384.5	59.3845	9.46	plas: (0.64)	9
25	Phvul.008G092900	9389836	9398850	538	13	12	57222.5	57.2225	8.74	chlo: (0.54)	8
26	Phvul.004G152601	45511971	45513911	213	6	5	23018.4	23.0184	6.27	vacu:(0.62)	5
27	Phvul.004G152201	45494237	45498739	482	8	7	53266.1	53.2661	9	plas: (0.43)	12
28	Phvul.004G152301	45501209	45502833	229	7	6	24663.5	24.6635	8.29	vacu:(0.86)	5
29	Phvul.004G152100	45482067	45486874	472	8	7	51629.2	51.6292	8.8	plas: (0.50)	10
30	Phvul.004G152400	45504101	45509691	488	8	7	54041.4	54.0414	9.28	plas: (0.64)	10
31	Phvul.008G009000	791409	795777	477	7	6	51820.9	51.8209	9.27	plas: (0.69)	11
32	Phvul.007G034500	2820095	2822673	482	7	6	52407.7	52.4077	5.82	plas: (0.50)	10
33	Phvul.007G034700	2835676	2839521	479	7	6	52293.9	52.2939	6.01	plas: (0.46)	12
34	Phvul.002G326700	49120943	49123956	500	8	7	54583.4	54.5834	7.94	cyto: (0.31), plas:(0.31)	12
35	Phvul.007G034900	2864088	2867929	477	7	6	51705.5	51.7055	7.44	plas: (0.69)	12
36	Phvul.005G073300	12985507	12988703	501	7	6	55257.9	55.2579	7.6	plas: (0.54)	12
37	Phvul.005G073400	12999363	13006525	486	7	6	53828.6	53.8286	8.6	plas: (0.69)	12
38	Phvul.007G034600	2825859	2828922	470	7	6	50988.1	50.9881	6.8	plas: (0.62)	10
39	Phvul.004G001900	154961	158175	489	7	6	52796.3	52.7963	6.18	plas: (0.38)	10
40	Phvul.006G028701	10873032	10876474	506	8	7	55503.5	55.5035	6.5	plas: (0.52)	10
41	Phvul.L001777	12325	15585	506	8	7	55503.5	55.5035	6.5	plas: (0.54)	10
42	Phvul.011G104200	11768520	11774667	517	7	6	56165	56.165	5.55	plas: (0.50)	11
43	Phvul.005G115000	34572751	34577499	507	7	6	54544.1	54.5441	5.51	vacu:(0.46)	12
44	Phvul.008G197000	54135479	54138629	511	8	7	55833.7	55.8337	5.89	plas: (0.46)	10
45	Phvul.007G073400	6845084	6848883	493	7	6	53778.8	53.7788	5.97	vacu:(0.46)	12
46	Phvul.001G103300	21696984	21702932	486	7	6	53525	53.525	5.41	cyto: (0.38)	11
47	Phvul.003G064300	9180253	9185352	507	7	6	55126.5	55.1265	5.64	plas: (0.62)	12
48	Phvul.001G108200	23373308	23377304	489	8	7	53902.6	53.9026	7.57	plas: (0.64)	11
49	Phvul.001G105101	21931280	21937295	486	8	7	53525	53.525	5.41	cyto: (0.38)	11
50	Phvul.009G034100	7599700	7603586	505	8	7	55764.5	55.7645	5.56	plas: (0.64)	10
51	Phvul.001G103600	26649006	26652517	493	8	7	54450.4	54.4504	7.46	plas: (0.54)	12
52	Phvul.001G017400	1350656	1357584	481	9	8	51898.4	51.8984	5.98	plas: (1.00)	9
53	Phvul.001G103200	21360111	21363279	490	8	7	54027.1	54.0271	8.09	plas: (0.69)	12
54	Phvul.009G034200	7606956	7611573	483	8	7	52450.1	52.4501	7.11	plas: (0.38)	12
55	Phvul.004G110000	38227450	38229924	488	7	6	54034.8	54.0348	6.44	plas: (0.36), vacu:(0.36)	11
56	Phvul.001G108101	23191559	23195119	493	8	7	54429.4	54.4294	7.47	plas: (0.54)	11
57	Phvul.002G149300	30136501	30141036	488	8	7	53888.7	53.8887	5.08	plas: (0.77)	9
58	Phvul.002G150200	30328154	30340535	511	8	7	55689.3	55.6893	8.31	plas: (0.92)	12
59	Phvul.008G060700	5461019	5465440	493	8	7	53981	53.981	6.1	plas: (0.50)	11
	Color coded according to the phylogenetic tree (Figure 4)
