# Supplementary material for: Global analysis of common bean multidrug and toxic compound extrusion transporters (PvMATEs): PvMATE8 and pinto bean seed coat darkening
Source: Front Plant Sci. 2022 Nov 10;13:1046597. doi: 10.3389/fpls.2022.1046597 (PMC9686396; doi:10.3389/fpls.2022.1046597)
Supplement: Supplementary file 7 [file DataSheet_1.zip › Table s3.xlsx]

## Sheet: Table S3
Gene identifiers and protein sequence identities of PvMATEs in cultivars UI111 and G19833
PvUMATE_cv pinto Ul111	PvMATE_cv G19833	% Identity	Note
PvUI111.01G017600	Phvul.001G017400	100
PvUI111.01G101000	Phvul.001G103200	100
PvUI111.01G101100	Phvul.001G103300	99	Gene duplication in chromosome 1 of P. vulgaris v2.1
PvUI111.01G104500	Phvul.001G103600	100
	Phvul.001G105101	99
PvUI111.01G112600	Phvul.001G108101	99	Query coverage, 143 aa of 493 aa target
PvUI111.01G104400	Phvul.001G108200	100
PvUI111.02G147900	Phvul.002G149300	99
PvUI111.02G148900	Phvul.002G150200	99
PvUI111.02G150400	Phvul.002G151500	99
PvUI111.02G153500	Phvul.002G154600	100
PvUI111.02G303300	Phvul.002G308300	100
PvUI111.02G322300	Phvul.002G326700	99
PvUI111.03G063200	Phvul.003G064300	100
PvUI111.03G103900	Phvul.003G106500	100
PvUI111.03G210700	Phvul.003G212600	99
PvUI111.03G242300	Phvul.003G244250	100
PvUI111.04G002500	Phvul.004G001900	99
PvUI111.04G094000	Phvul.004G085700	100
PvUI111.04G106300	Phvul.004G110000	100
PvUI111.04G118300	Phvul.004G121900	100
PvUI111.04G149300	Phvul.004G152100	100
PvUI111.04G149400	Phvul.004G152201	99
PvUI111.04G149500	Phvul.004G152301	97	Query coverd 50% of subject
PvUI111.04G149600	Phvul.004G152400	99
PvUI111.04G149700	Phvul.004G152601	100	Query coverd 50% of subject
PvUI111.04G176200	Phvul.004G175400	100
PvUI111.05G021200	Phvul.005G021900	100
PvUI111.05G071000	Phvul.005G073300	100
PvUI111.05G070900	Phvul.005G073400	99
PvUI111.05G115400	Phvul.005G115000	100
PvUI111.05G149600	Phvul.L008943, scaffold_15	100
PvUI111.06G031100	Phvul.006G028701, Phvul.L001777 scaffold_477	99
PvUI111.07G033900	Phvul.007G034500	100
PvUI111.07G034100		86
PvUI111.07G034000	Phvul.007G034600	100
PvUI111.07G034200	Phvul.007G034700	100
PvUI111.07G034500	Phvul.007G034900	100
PvUI111.07G068300	Phvul.007G066580	100
PvUI111.07G074300	Phvul.007G073400	100
PvUI111.07G246700	Phvul.007G254800	100
PvUI111.08G009500	Phvul.008G009000	98
PvUI111.08G063400	Phvul.008G060700	100
PvUI111.08G087200	Phvul.008G083800	100
PvUI111.08G094500	Phvul.008G092900	100
PvUI111.08G181100	Phvul.008G185200	100
PvUI111.08G192500	Phvul.008G197000	100
PvUI111.08G288400	Phvul.008G291400	99
PvUI111.09G034900	Phvul.009G034100	100
PvUI111.09G035000	Phvul.009G034200	100
PvUI111.09G117000	Phvul.009G114900	100
PvUI111.09G252700	Phvul.009G250100	98
PvUI111.10G068500	Phvul.010G068200	100
PvUI111.11G044200	Phvul.011G040200	100
PvUI111.11G044300	Phvul.011G040300	99
PvUI111.11G063700	Phvul.011G060000	100
PvUI111.11G108500	Phvul.011G104200	100
PvUI111.11G217700	Phvul.011G211800	98
PvUI111.11G217800	Phvul.011G211900	99
Same color highlight indicates paralogues and homologues based on % identity
