# Supplementary material for: Global analysis of common bean multidrug and toxic compound extrusion transporters (PvMATEs): PvMATE8 and pinto bean seed coat darkening
Source: Front Plant Sci. 2022 Nov 10;13:1046597. doi: 10.3389/fpls.2022.1046597 (PMC9686396; doi:10.3389/fpls.2022.1046597)
Supplement: Supplementary file 7 [file DataSheet_1.zip › Table s4.xlsx]

## Sheet: Table S4
Chromosomal locations of PvUMATEs cv Ul111v1.1
#	PvUMATEs	Start	End		Chromosome PvUl111	Size (Mbp)
1	PvUI111.01G017600	1597309	1604033		1	61.8399
2	PvUI111.01G101000	23663115	23666403		2	50.5784
3	PvUI111.01G101100	24230558	24236584		3	52.8493
4	PvUI111.01G104400	27182034	27186661		4	51.0476
5	PvUI111.01G104500	27390667	27394276		5	44.962
6	PvUI111.01G112600	36611091	36612121		6	34.7862
7	PvUI111.02G147900	30186991	30191356		7	46.5487
8	PvUI111.02G148900	30346007	30356496		8	61.4761
9	PvUI111.02G150400	30505706	30507233		9	38.6326
10	PvUI111.02G153500	30882123	30883731		10	47.4523
11	PvUI111.02G303300	48389967	48391883		11	58.5087
12	PvUI111.02G322300	50017516	50020700
13	PvUI111.03G063200	9165825	9173080
14	PvUI111.03G103900	27043287	27045763
15	PvUI111.03G210700	43255789	43257777
16	PvUI111.03G242300	47444988	47446302
17	PvUI111.04G002500	301968	305009
18	PvUI111.04G094000	29218967	29223230
19	PvUI111.04G106300	40207960	40210483
20	PvUI111.04G118300	43284537	43287456
21	PvUI111.04G149300	47782113	47786876
22	PvUI111.04G149400	47794936	47799268
23	PvUI111.04G149500	47799870	47803631
24	PvUI111.04G149600	47803783	47810662
25	PvUI111.04G149700	47812188	47815839
26	PvUI111.04G176200	50492041	50494039
27	PvUI111.05G021200	2151350	2160304
28	PvUI111.05G070900	14184668	14191731
29	PvUI111.05G071000	14202186	14205672
30	PvUI111.05G115400	37480128	37484937
31	PvUI111.05G149600	41837536	41842440
32	PvUI111.06G031100	14493705	14497211
33	PvUI111.07G033900	2913878	2916585
34	PvUI111.07G034100	2924899	2927203
35	PvUI111.07G034000	2919661	2922796
36	PvUI111.07G034200	2929269	2933227
37	PvUI111.07G034500	2958651	2962690
38	PvUI111.07G068300	6302446	6304534
39	PvUI111.07G074300	7018996	7022832
40	PvUI111.07G246700	43969038	43975164
41	PvUI111.08G009500	774936	779678
42	PvUI111.08G063400	5648988	5653112
43	PvUI111.08G087200	8448952	8455152
44	PvUI111.08G094500	9629639	9638855
45	PvUI111.08G181100	49978470	49981267
46	PvUI111.08G192500	51612829	51616554
47	PvUI111.08G288400	61220257	61230031
48	PvUI111.09G034900	7830917	7835918
49	PvUI111.09G035000	7839246	7844045
50	PvUI111.09G117000	17866302	17869175
51	PvUI111.09G252700	37383580	37386040
52	PvUI111.10G068500	21560668	21567522
53	PvUI111.11G044200	3862125	3870075
54	PvUI111.11G044300	3871537	3878885
55	PvUI111.11G063700	5602983	5608044
56	PvUI111.11G108500	12223506	12229629
57	PvUI111.11G217700	57662531	57671827
58	PvUI111.11G217800	57675925	57685722
