# Supplementary material for: Global analysis of common bean multidrug and toxic compound extrusion transporters (PvMATEs): PvMATE8 and pinto bean seed coat darkening
Source: Front Plant Sci. 2022 Nov 10;13:1046597. doi: 10.3389/fpls.2022.1046597 (PMC9686396; doi:10.3389/fpls.2022.1046597)
Supplement: Supplementary file 7 [file DataSheet_1.zip › Table s5.xlsx]

## Sheet: G19833
Table S5: Transcript abundance of PvMATEs in common bean cultivar G19833 tissues (Phytozome 13; P. vulgaris v2.1)
Transcript reads in FPKM
Gene ID	Young trifoliates	Leaves	Stem 10	Stem 19	Young pods	Green mature pods	Flower buds	Flowers	Root 10	Root 19	Nodules
Phvul.001G017400	3.79852	0.611989	1.87647	6.33186	13.4004	16.5491	41.4686	5.60131	0	0	0
Phvul.001G103200	1.10701	0.491463	2.82048	3.4527	4.00101	4.94085	5.32684	6.92789	13.3328	14.1135	8.37664
Phvul.001G103300	56.9736	18.1197	7.13285	21.3584	16.9424	2.32174	48.2145	27.9153	0.852399	0.114169	0.0350576
Phvul.001G103600	1.24214	0.278198	0.36979	1.23693	2.38845	0.902261	2.37359	23.3031	0.556921	1.90755	1.24943
Phvul.001G105101	49.5565	16.5489	6.7597	19.0035	15.1178	2.26313	45.0521	30.8097	0.711715	0.159295	0.099162
Phvul.001G108101	3.03546	1.5663	0.57473	2.55525	8.41947	3.26923	4.90786	66.86	3.20907	5.54999	4.59325
Phvul.001G108200	14.5287	5.40528	0.921195	0.762964	1.19847	5.26397	0.146808	0.877725	2.43462	5.85009	17.3188
Phvul.002G149300	2.36061	1.36578	0.21159	0.703365	1.42928	12.6002	22.7626	97.9212	0.0683086	0.12208	0
Phvul.002G150200	0.189953	0.55839	9.92599	10.4915	1.63717	5.7854	12.0799	4.03673	26.2977	10.8397	2.28614
Phvul.002G151500	0.993177	2.21219	7.73169	8.76876	2.72189	2.47114	10.456	19.6712	10.4817	12.4345	28.5474
Phvul.002G154600	0.0233154	0	0.0294403	0.070877	0	0.803498	0.0983099	0.0696997	0.450069	0.778652	0.467418
Phvul.002G308300	0.308646	0.174424	0.986293	2.4061	0.725015	0	0.0788593	0.16366	15.167	4.97737	0.69481
Phvul.002G326700	0.394255	8.81231	0.0415133	0	1.72473	18.7017	0.0474373	0.352014	0	0.0268898	0
Phvul.003G064300	9.9729	0.605531	3.35453	6.35128	9.38748	4.2251	9.71282	30.9354	132.534	143.621	66.9409
Phvul.003G106500	0	0	0.0887994	1.40716	0.149509	0.00934142	4.71296	0.571936	0	0.0195063	0.0142289
Phvul.003G212600	0.0238178	0	0	0.138774	0.134904	0.732028	0.130028	1.55388	0.0427484	0.657183	0.239984
Phvul.004G001900	0.994716	0	0.23651	0.743316	2.25159	0	5.86	1.2264	0.151227	0.0193598	0.013867
Phvul.004G085700	0.0911099	0.325209	9.99699	9.3165	1.24418	5.01503	2.19063	2.38797	13.0459	10.7998	5.00031
Phvul.004G110000	1.97902	3.51403	19.1534	15.8315	19.7944	25.9066	3.99784	3.20278	2.86654	6.11472	1.35174
Phvul.004G121900	0.215893	0.616378	3.01333	2.22327	1.20072	0.434648	0.879722	6.45803	6.54313	8.16686	19.6976
Phvul.004G152100	0.0699237	0.049431	0.0504317	0.169617	0.353813	0	0	0.0289571	0	1.19543	14.4454
Phvul.004G152201	0.428328	0	0	0.2931	2.33559	2.68568	0.608159	1.41427	0.0730608	0.0326545	0.0666052
Phvul.004G152301	0.569618	0	0	0	1.30679	1.61194	0.281209	0.145095	0	0	0.300697
Phvul.004G152400	0.317971	0.362993	0.379359	0.521681	0.566534	0.583143	0.16602	0.192848	2.95814	3.31058	1.20737
Phvul.004G152601	12.6255	21.7156	0.83722	1.08707	5.62678	4.07799	17.2959	10.7139	16.4784	21.3117	15.4539
Phvul.004G175400	2.14598	6.10929	4.10813	1.15745	1.47609	1.1965	9.39663	48.0599	2.54604	1.23402	0.449117
Phvul.005G021900	0.0678361	0.0295098	4.01642	28.4609	4.0559	0.0367158	0.242862	1.53187	29.2264	42.8292	7.38892
Phvul.005G073300	0.806697	1.22058	2.07291	1.44889	1.41948	1.56337	1.04011	1.40891	2.32225	1.89682	1.59543
Phvul.005G073400	13.3553	18.5945	8.46008	4.10681	6.31768	10.2165	7.1306	4.78549	3.17581	2.40063	3.85503
Phvul.005G115000	0.161284	0.0578208	1.96999	1.31103	4.54419	0.172093	0.525222	0.51732	0.018388	0	0
Phvul.006G028701	0	0.0171787	0.0832421	0.0505463	0.218166	0.0369244	0.134908	0.0300226	0.0127501	0	0
Phvul.007G034500	0.0315199	0	0.0455712	0.188087	0.0602656	0	0.144851	0.954242	0	0.19936	0.809738
Phvul.007G034600	0.282152	0.0820518	0.334504	0.178939	0.626817	0.0251291	0.343798	0.6399	0	0.0283164	0.0195192
Phvul.007G034700	6.73211	9.00201	1.21066	1.49192	1.77359	0.427368	5.63621	4.38639	1.48105	6.69228	22.3312
Phvul.007G034900	7.70723	13.3057	10.0077	9.24328	9.95665	17.6456	9.34331	11.031	9.64213	8.42924	5.20834
Phvul.007G073400	62.9293	19.3129	7.90942	19.556	11.5779	2.40064	40.7779	9.85891	1.55723	2.67117	5.60885
Phvul.007G254800	0.0315675	0	0.0850469	0.0774712	0.0458187	0.0381926	0.193713	0.0721999	0.247763	0.366087	0.357191
Phvul.007G066580	0.0457344	0.124866	1.79183	1.44679	0.180616	0.660682	0.564427	1.10992	13.4484	3.35845	10.1869
Phvul.008G009000	0.368054	0.265086	2.19922	1.63691	17.406	2.76296	0.36367	0.693189	2.59534	18.5684	200.009
Phvul.003G244250	0	0	0	0	0.309368	0	0	0.0196383	0	0	0
Phvul.008G060700	0	0	0	0	0	0	0.0982197	0	0	0	0
Phvul.008G083800	0	0	0.0398787	0	0	0	0.0449601	0	9.3229	9.8222	21.7331
Phvul.008G092900	17.3993	54.7517	4.77842	4.43161	5.57744	7.76143	4.93395	5.2076	3.29256	2.87657	2.75945
Phvul.008G185200	0.144453	0.768842	3.66708	2.06523	0.971481	0.0485654	6.63563	3.56221	0.134443	0.0413777	0.0152001
Phvul.008G197000	0.34035	0.138039	0.522052	1.18026	21.8239	0.042747	10.7432	1.23769	0.464675	0.460485	0.242862
Phvul.008G291400	5.30527	8.29435	8.45154	7.24029	9.08143	14.6716	6.48512	9.8528	7.89444	11.2764	50.3493
Phvul.009G034100	1.20965	1.26203	1.05312	2.82635	6.38908	4.73158	1.59923	18.3947	4.87383	11.8303	43.8113
Phvul.009G034200	2.07676	0.515792	5.36401	7.88135	6.91626	3.92025	5.21519	0.989356	4.08083	6.67319	11.7584
Phvul.009G114900	0.351006	0.138406	1.59806	2.41655	1.47525	0.0784151	0.299292	4.56684	0.445233	0.343945	0.0465441
Phvul.009G250100	0	0.0711696	7.38772	4.00475	0.112753	0.0107095	146.423	10.1206	0.126896	0.779806	0.754755
Phvul.010G068200	0.0527978	0	0	0	0	0	0	0	1.15681	0.833519	0.212924
Phvul.011G040200	2.02101	3.76203	1.32588	1.02761	1.26213	1.12736	0.410035	0.156594	0.194643	0.32114	0.572366
Phvul.011G040300	10.9234	20.7682	11.9676	9.06572	5.32187	8.57678	4.54885	3.68729	5.90794	5.50575	7.51965
Phvul.011G060000	0.117979	1.07246	0	0.166208	0.0425367	7.00886	1.41404	0.855013	0.058254	0	0.200412
Phvul.011G104200	95.2941	27.8846	53.2273	97.5171	41.4099	22.1188	53.638	104.718	282.584	303.62	150.475
Phvul.011G211800	0	0	0	0	0.100203	0	0	0	0	0.704835	0.734585
Phvul.011G211900	0	0	0	0	0	0.0103181	0	0	0.10126	1.60036	18.9489
Phvul.L001777	0	0.0220491	0.0298862	0.0182948	0.0468265	0.022026	0.0803589	0.0389407	0.0163368	0	0
Phvul.L008943	5.13916	4.56618	6.83295	10.296	3.3489	6.41052	7.89561	22.9845	2.57522	5.69949	6.41409
	FPKM, Fragments Per Kilobase of transcript per Million mapped reads

## Sheet: Negro jamapa
Table S5: Transcripts abundance of PvMATEs in common bean cultivar Negro jamapa tissues (O'Rourke, J. A., et al. 2014)
Transcript reads in RPKM
Gene ID	Young Leaf	Leaf	Shoot	Stem	Root Young	Root Tip	Root	Flower	Pod Young	Pod 9 cm	Pod 10 cm	Pod 12 cm	Seed 7 mg	Seed 50 mg	Seed 140 mg
Phvul.001G017400	0.38447	0.0426387	1.32696	0.550984	0.0123994	0.0188282	0.0122622	9.47549	0.575355	1.19385	0.34396	1.28476	6.20547	2.02616	1.7362
Phvul.001G103200	0.72868	0.0621635	6.46327	2.31917	11.2395	12.6407	20.2995	4.30373	0.928199	1.48986	0.633428	2.70358	1.85295	1.12561	1.20233
Phvul.001G103300	5.74697	7.62341	6.94811	0.69007	0.079433	0.577501	0.135684	4.19771	2.24116	2.94737	0.137058	0.592928	3.27314	2.12209	0.943719
Phvul.001G105101	1.66033	4.73021	2.20882	0.293376	0.128512	0.296328	0.0776658	1.92125	0.445338	0.896633	0	0	1.62158	1.24193	0.30824
Phvul.001G108101	1.60864	0.663822	1.00946	3.0784	32.7445	2.54044	0.978383	1.38694	0.110132	0.391429	0.405145	2.12283	0.794804	0.25439	0.267485
Phvul.001G108200	4.16605	5.07612	0.669262	0.688198	1.40807	1.30573	5.05972	0.210615	0.130821	1.01241	1.71054	4.86112	2.71608	0.0424939	0.0376263
Phvul.001G103600	0.404611	0.112181	0.142821	0.759883	4.5019	0.495365	0.229862	0.223728	0	0.179242	0.142887	0.334827	0.0721698	0.0644852	0
Phvul.002G149300	0.332828	0.542817	0.396217	0.181016	0.0947113	0.0383512	0.0655641	0.878425	0.0144091	0.783053	0.954122	2.19723	0.372493	0.0374433	0.0331543
Phvul.002G150200	0.103983	0.123273	0.145129	0.795646	0.721584	0.0561902	3.15286	0.734147	0.0633343	0.410265	0.121559	0.506401	0.491181	0.749754	0.955326
Phvul.002G151500	0.436085	1.32192	0.766232	3.11805	13.9797	0.768813	9.42987	5.62181	0.0855864	1.00088	0.369603	1.833	1.29985	1.00082	1.21439
Phvul.002G154600	4.72805	0.0232014	3.15077	49.4208	33.8836	4.34397	0.560477	0.052882	0.0615883	0.0847337	0.029552	0.36933	0	0.106695	0.0236184
Phvul.002G308300	0.0902306	0.033356	0.651153	1.27919	1.7751	3.06368	2.30223	1.29246	0.398446	0.0304548	0	0	0.028612	0	0.0679108
Phvul.002G326700	0.265211	1.11114	0.0970824	0	0.213831	0.014431	0.338343	0.148975	0	0.0447573	0.0416258	0.668861	0.0981147	0.0375718	0.049902
Phvul.003G064300	0.696504	0.405532	2.20449	6.19826	64.9117	20.312	55.2631	2.33278	0.563873	1.22538	0.934675	2.08594	1.0767	0.355219	0.0393161
Phvul.003G106500	0	0	0.195184	0.104574	0.0182385	0.0369263	0	0.214425	0.0277474	1.24069	0.372794	0.332789	0.0358653	0	0.0212816
Phvul.003G212600	1.28151	0.0268156	0.250358	15.895	41.5245	1.27884	0.0925406	0.152799	0.0355911	0.0244832	0	0.609803	0.0230018	0	0
Phvul.003G244250	0.0217295	0.0240986	0.32726	0	0.0210238	0	0	0	0.0319849	0.0220026	0	0.0274008	8.14447	127.417	149.938
Phvul.004G001900	1.8785	0.0306369	5.57767	0.0893956	0.253914	1.06875	0.462559	4.18976	0.813257	1.32868	0.0195113	0.0174175	0.0525593	0.017611	0.0155937
Phvul.004G085700	0.0431318	0.0956686	3.52201	8.25493	4.81992	10.1388	12.4839	4.19753	0.476161	0.327553	0.411259	1.82203	1.313	0.274967	0.389551
Phvul.004G110000	0.322992	1.63183	2.22954	9.52306	1.57987	0.0527251	2.67837	0.657691	3.43366	32.6505	16.932	27.3564	0.187771	0.297423	0.0810318
Phvul.004G121900	0.362184	0.200836	1.55849	2.77463	7.15859	3.57271	2.57431	0.915512	0.0761599	0.104781	0.146176	0.163112	0.566038	0.164924	0.40889
Phvul.004G152100	0.00923517	0.0204841	0.0608507	0	0.0714817	0.0271358	0.141381	0.0350163	0	0.0093512	0	0	0.720402	5.56952	3.36763
Phvul.004G152201	0.266242	0.0437436	0.78896	0.0820543	0.0477028	0.0965808	0.0283049	0.361423	0.508015	0.90861	0.376089	0.982322	2.57028	0.854937	0.423032
Phvul.004G152301	0.191351	0.0909485	1.10643	0.17692	0.079344	0	0.235397	0.41459	0.442609	2.32506	0.695054	1.41329	3.19856	0.348534	0.401192
Phvul.004G152400	0.0714742	0.0968816	0.149506	0.168881	0.4226	0.077783	1.73248	0.160595	0.0467586	0.12062	0.100963	0.180257	0.589275	0.162009	0.358628
Phvul.004G152601	3.9588	8.55241	0.861588	0	6.59772	0.717207	10.8818	3.87549	0.168415	0.417073	0.872759	2.04875	2.11157	1.69222	1.47255
Phvul.004G175400	0.91157	0.278012	1.78045	0.611045	1.0804	0.580338	1.22108	1.69936	0.268358	0.599965	1.09452	1.7817	0.910532	0.523015	0.540289
Phvul.005G021900	0.0303926	0.0786477	0.429123	0.641627	0.529298	0.23318	5.5979	0.691425	0.17149	0.143614	0.064398	0.0830373	0.448142	0.0904183	0.0857797
Phvul.005G073300	0.208355	0.154047	0.692964	0.629294	1.63958	0.680236	1.8075	0.80756	0.163567	1.0408	0.882954	1.55889	0.27749	0.0885511	0.0940892
Phvul.005G073400	2.64675	2.28913	1.66285	1.7193	0.371823	0.461398	0.69983	2.66359	0.675167	1.35569	0.481571	1.19589	0.0530693	0.0632246	0.0629801
Phvul.005G115000	0.149599	0.0311079	1.61938	1.44368	0.0271387	0.0457884	0	0.614492	0.110101	1.95975	0.0528301	0.141483	0.080051	0	0.0211113
Phvul.006G028701	0	0.0143037	0.218526	0	0	0	0	0.619436	0	0.0261192	0	0	5.44762	0.888001	0.349459
Phvul.007G034500	0.275522	0	0.518691	2.18123	1.36619	0.101196	0.0494292	1.1535	0.0253472	0.0697459	0.0243248	0	0.0982887	0.131734	0.0194407
Phvul.007G034600	0.826127	0.160736	2.00545	0.549416	0.0280454	0.0851727	0.027735	1.15403	0.192004	0.220133	0.0204732	0.0182762	1.28225	0.24023	0.0490874
Phvul.007G034700	3.08272	4.87853	0.673809	0.394975	3.13898	0.180934	1.15995	0.84636	0.0169949	0.0467633	0.048928	0.0145591	1.329	1.95788	1.17312
Phvul.007G034900	2.68141	1.97395	2.66541	4.10347	2.37067	2.32063	5.82789	2.41026	0.782577	3.44068	4.24484	8.5114	3.93617	1.79782	1.57883
Phvul.007G066580	0.0416254	0.0923272	0.235089	0.461833	3.08091	3.99541	4.60009	0.499789	0	0.126445	0.264596	1.25975	0.118794	0.769552	1.31581
Phvul.007G073400	20.1109	9.29202	15.6413	1.33973	0.757503	6.10034	2.39271	15.3451	2.6661	7.54906	0.792326	1.13463	0.878199	2.87554	2.88915
Phvul.007G254800	0	0.00904861	0.0153601	0	1.863	2.93281	0.507434	0.010312	0	0.00826157	0.0461013	0.0514427	0.0155234	0.0208057	0
Phvul.008G009000	0.0813067	0.101443	0.0573998	0.20673	1.23899	0.93571	0.709881	0.064226	1.2716	0.411641	0.258418	0.333214	29.2564	4.01707	2.421
Phvul.008G060700	0.0903735	0.0668176	0.0567116	0.0557051	0	0.00983503	0.0192156	0.0126912	0.0295613	0	0.0141844	0	0	0.012803	0.0113364
Phvul.008G083800	0	0	0.129266	0.0200482	1.59442	3.9219	4.68884	0.00913511	0.0212782	0.00731866	0	0	0	0	0
Phvul.008G092900	2.27532	3.64854	0.639739	0.464458	0.12389	0.101297	0.362843	0.529084	0.0797423	0.453801	0.208706	0.621033	0.374807	0.514905	0.544884
Phvul.008G185200	0	0.403186	1.73004	0.616241	0	0	0	0.178687	0.0297294	0	0.0285302	0.0254686	0	0	0
Phvul.008G197000	0.169118	0.171926	3.90012	0	0.0818125	0.151837	0.107876	2.56493	0.995736	0.171243	0.0398154	0.088857	93.9011	13.261	6.34831
Phvul.008G291400	1.88035	0.740404	2.77888	2.23688	5.30376	3.42542	1.7171	2.03592	0.640109	2.18926	1.24588	2.74957	2.37726	4.00617	2.13666
Phvul.009G034100	2.69605	1.45699	2.70981	1.09849	7.31702	3.80428	2.42658	2.19465	0.0168155	0	0.371157	0.288111	0.173881	0.393271	0.128971
Phvul.009G034200	0.144228	0.159953	1.2852	2.24918	2.25131	4.47332	2.73238	0.522555	0.297217	0.301817	0.0543291	0.0727484	2.56114	1.20143	0.423351
Phvul.009G114900	0.206866	0.183536	4.38121	3.53839	1.10081	0.283658	0.732347	2.45766	0.213148	0.146626	0.058443	0.104343	0.196791	0.052751	0.0700627
Phvul.009G250100	0	0.0234445	0.258682	0.0977271	0.0409063	0.0414102	0.0404535	7.90853	0	0	0	0	0	0	0
Phvul.010G068200	0.0424074	0.0235154	0.0332646	0.0130697	0.184635	0.290748	0.466622	0.00893295	0.0104036	0.0357835	0.00998397	0.00891258	0.0134473	0	0.0159587
Phvul.011G040200	8.5785	6.80716	5.72016	1.9857	0.543093	1.44617	0.934055	4.11786	2.40689	4.73236	1.27556	0.938641	2.93693	2.25598	1.83225
Phvul.011G040300	2.50273	2.04848	2.22524	1.79522	0.884405	1.73503	1.20637	1.57758	0.621717	2.65545	0.854884	1.3832	1.42131	1.5111	1.08891
Phvul.011G060000	0	0.0232124	0.00985078	0.145139	0	0	0.0400529	4.43096	0	0.0953703	1.22699	2.34899	0.567465	5.6842	4.0052
Phvul.011G104200	7.74917	6.19123	27.9464	25.2736	77.5742	176.688	127.871	10.4786	1.91348	4.82639	1.2446	3.56989	23.8878	2.8637	1.07623
Phvul.011G211800	0.00562583	0.00623919	0.0370687	0.0104031	0.0381018	0.0165305	1.4749	0	0.016562	0.011393	0	0.0141883	0.26224	0.00717296	0.0254052
Phvul.011G211900	0.0212694	0.00943531	0.0240247	0.0117992	1.46519	0.97494	0.374454	0.0376346	0.012523	0.00430732	0.00600894	0.0214565	0.0040467	0.0108474	0.00480243
Phvul.L008943	1.56139	4.11901	1.14795	3.28875	0.563153	0.271471	1.95364	2.7908	0.380784	2.61007	2.15339	6.30284	1.8457	6.83227	5.16306
Phvul.L001777	0.0953234	0	0	0.0881342	0.039526	0.0133376	0.026059	0	0.0400891	0	0.019236	0.0515153	0	0	0
			RPKM, Reads Per Kilobase of transcript per Million mapped reads
